# Supplementary material for: Nationwide introduction of HPV vaccine in Zimbabwe 2018–2019: Experiences with multiple cohort vaccination delivery
Source: PLOS Glob Public Health. 2022 Apr 6;2(4):e0000101. doi: 10.1371/journal.pgph.0000101 (PMC10021852; doi:10.1371/journal.pgph.0000101)
Supplement: S1 Table — (XLS) [file pgph.0000101.s002.xls]

## Sheet: App 2.5B HW at school
HPV POST INTRODUCTION EVALUATION
COUNTRY:	Zimbabwe
DATE:	2019-06-01
HPV PIE: Summary of health facility level questionnaire
Instructions: Enter data from health facility level questionnaires collected by your team. Focus on essentials only - the shorter the better. Each column represents a different health facility.
	Harare Province, Northern District	Harare Province, Northern District	Harare Province, Northern District	Harare Province, SouthWestern District	Harare Province, SouthWestern District	Harare Province, SouthWestern District	Masvingo; Masvingo	Masvingo; Masvingo	Masvingo; Masvingo	Masvingo; Chiredzi	Masvingo; Chiredzi	Masvingo; Chiredzi	Midlands, Shurugwi	Midlands, Shurugwi	Midlands, Shurugwi	Midlands, Gokwe South
Question	School 1	School 2	School 3	School 4	School 5	School 6	School 7	School 8	School 9	School 10	School 11	School 12	School 13	School 14	School 15	School 16
Consent for interview	yes	yes	yes	yes	yes	yes	yes	yes	yes	yes	yes	yes	yes	yes	yes	yes
1. TRAINING
Did you receive training	yes	yes	no	yes	yes	yes	yes	yes	yes	yes	yes	yes	yes	yes	yes	yes
4. Overall, were you satisfied with the training provided? Key Finding: Satisfaction with training?	yes	yes	n/a, works in maternity clinic but requested to assist	yes	yes	yes, refresher training prior to dose 2	yes	yes	yes	Yes	Yes	Yes	Yes	Yes	Yes	Yes
2. VACCINE COVERAGE
6. What is the target group for HPV vaccination?	11-15; grade 5	10 - 14; grade 5	10-15, will receive first dose if missed last year	correct	9-14 those who havent received	2nd cohort; all in grade 5 and 10 years old in grade 4	dose 2: 10-14 dose 1: grade 5, girls who missed dose 1 last year, OOS <15	dose 2: 10-14 years dose 1: grade 5, missed opportunities	dose 2: 10-14 dose 1: grade 5, OOS 10	Grade 5 and 10 years out of school	Grade 5 and 10 years out of school	Grade 5 and 10 years out of school	2018: 10-14 years (in and out of school), 2019: grade 5 in school and 10 years out of	2018: 10-14 years (in and out of school), 2019: grade 5 in school and 10 years out of	2018: 10-14 years (in and out of school), 2019: grade 5 in school and 10 years out of	2018: 10-14 years (in and out of school), 2019: grade 5 in school and 10 years out of
7. What is the size of the target population for HPV vaccination in this health facility?	dose 2: 134; dose 1: 62		not sure, depends on who comes to session	no target, just giving to all who received dose 1 and those in grade 5	265 total for dose 1 and 2	1560 both 1st and 2nd cohort	don't know	dose 2: 18, 546 dose 1: 27,000	dose 2: 16,000 dose 1: 22,500; OOS - 40	530	Not Known	Not known	Did not remember, did not have access to the information during the session	2019 Dose 1: 13 (out of school 0)	Unknown	Unknown
8. How often do you report HPV immunization data to the district?	daily	daily	daily	after all doses administered	daily	daily	daily	daily	daily	Daily during campaign	Daily during campaign	Daily during campaign	Daily during campaign	Daily during campaign	Daily during campaign	Daily during campaign
9. Are immunization reporting and recording tools and forms for HPV vaccine available?	yes, but ran out of register and had to improvise	yes	yes	yes	some, summary form at school	yes	yes, all forms developed	yes, all forms developed	yes, all forms developed	Yes	Yes	Yes	Yes	Yes	Yes	Yes
3. VACCINE DELIVERY
10. Are there any problems implementing the HPV delivery strategies?	yes, transport to school, drivers were waiting for fuel and they were late getting to school, too few staff for the number of girls, air time	no	no	yes, transport, sometimes have to walk or arrange with own cash	yes, no transport, had to walk	yes, transport (requested assistance from schools), staff shortage (instead of one team as suggested by MoHCC, each CHW is covering her area of work	no	yes; shortage of fuel and vehicles, district is vast with 250 schools, need to cover a large distance with limited resources	no	No	No	Yes especially reaching out of school girls	Yes, with the second dose for 15 year old girls: school drop out and/or moved from primary to secondary schools	No	Yes, big proportion of Apostolic chirch in the catchment area of the HF, creating many refusals. The girls even run away, or in the case that are vaccinated, apostolic class mates will report them to the chrch and family	yes
11. What methods were used to ensure girls return for their subsequent doses?	health education prior to sessio in assembly	informed school health masters	in schools not a problem, cards will remind them of next date		asked them if they received dose 1 and invited	tasked teachers to talk to girls about the second dose	note date on vaccincation card, inform girls when to come	inform girls when to come for second dose through community social mobilization, outreach, inform schools, meetings with MOPSE	inform girls to come for second dose	Talked to teachers to remind the girls	Noted date to return on vaccination card, informed girls when to come for second dose, communicate via school health masters	Noted date to return on vaccination card, informed girls when to come for second dose	Note date (year) to return on vaccination card	Other: information to school and parents and also communities	Inform girls when to come and tell teachers in advance	note date on card, inform girls
12. Did you have girls outside the target age group wanting to be vaccinated?	yes,	yes,	yes, adults	no	yes	yes,	yes; only delivering to girls in the target age group	yes; limited resources, suggest they go to a private clinic	yes; not eligible, focus on young girls for now	Yes	Yes	Yes	Yes (both younger and older)	Yes (older)	Yes (older, even the teachers asked to be vaccinated)	no
4. COLD-CHAIN MANAGEMENT
13. Were any problems with the cold chain identified after the introduction of the HPV vaccine? If yes, what were the problems and how have the problems been addressed? Key Finding: Percentage health facilities observed or reported problems with the cold chain	mount pleasant clinic has no electricity, store vaccines in another clinic and use person transport to retrieve	power cuts at highland clinic	no	no	no	no	no	no	no	No	No	No	No problems	No problems	No problems	No problems
5. VACCINE MANAGEMENT, TRANSPORT & LOGISTICS
14. Did you run out of any vaccines, including the HPV vaccine or vaccine supplies in the past six months? Key Finding: Percentage of health facilities reporting vaccine or supply stock out in last six months	no	no	no	no	no	no	no	no	no	No	No	Yes	No	No	No	No
16. When should an open vial of Cervarix be discarded?	correct	correct	incorrect, can use tomorrow	have not encountered, but had sticker	correct	correct	6 hours after opening	6 hours after opening	6 hours after opening	6 hours after opening	6 hours after opening	Don’t remember	end of session or 6 hours after opening	end of session or 6 hours after opening	end of session or 6 hours after opening	end of session or 6 hours after opening
6. WASTE MANAGEMENT AND INJECTION SAFETY
43. Have you experienced any problems with your waste-management system?	no	no	no	no	no	sometimes the waste management team takes long to collect waste	no	no	no	No	No	No	No	No	No	No
7. VACCINE WASTAGE
45. What formula is used to calculate vaccine wastage and what is the source of the data? Key Finding: Wastage report on site?	yes	summary sheet	summary sheet	summary sheet	summary sheet	summary sheet	don't know	correct formula provided no wastage report (at school)	incorrect formula provided no wastage report (at school)	Yes	Yes	Yes	No (they calculate wastage, but she could not recal formula)	No (but they calculate at the end of the day)	No (but they calculate at the end of the day)	doses administerd after doses used
8. ADVERSE EVENTS FOLLOWING IMMUNIZATION (AEFI)
52. Have you had any reported AEFIs for the HPV vaccine or another vaccine since the HPV vaccine was introduced?	no	no	no	no	no	no	no	yes; in 2018 mild abdominal pain reported	no	No	No	Yes	No	No	No	No
9. ADVOCACY , COMMUNICATION & ACCEPTANCE
55. Did you experience any resistance from the community regarding the HPV vaccine? Key Finding: Percentage of Health Facilities indicating resistance to the HPV vaccine?	no, some parents not aware	yes, some parents refused (2)	no	yes, few parents just don’t want	no	yes, afraid of AEFI from parents	no	yes, from apolstolic groups about 5% of girls from this group expressed resistance; about 2% finally vaccinated	no	No	No	Yes	No	No	Yes (apostolic church)	no
56. Were there rumours affecting HPV vaccination that you needed to address?	no	no	no	no	no	no	no	no	no	No	No	No	No	No	No	Limiting number of pregnancy
10. HEALTH-CARE WORKER KNOWLEDGE
62. What disease(s) does the HPV vaccine being used in Zimbabwe (Cervarix) prevent? Key Finding: Percentage HCWs who knew what diseases HPV vaccine prevents?	correct	correct	correct	correct	correct	correct	cervical cancer, STDs	cervical cancer	cervical cancer	Cervical cancer	Cervical cancer	Cervical cancer	Cervical cancer	Cervical cancer	Cervical cancer	Cervical cancer and anal cancer
63. What information do you provide to girls (and their parents if accompanied) before and after vaccination with the HPV vaccine? Key Finding: Percentage HCWs providing two or more accurate pieces of information to girls and/or parents?	name, what it does, schedule, card	all	disease, benefits to girl, "it is not a passport to be promiscuous"	name of vaccine, what they will be receiving, why	diseases, benefits, side effects	all	diseases it protects against; benefits to girl; normal side effects; what side effects to return for; bring vaccination card to next visit; other (sexual acitivity, multiple partners)	name of the vaccine; diseases it protects against; benefits to the girl; vaccine schedule; normal side effects	disease it protects against; benefits to the girl; vaccine schedule; normal side effects; what side effects to return for; bring vaccination card	Disease being prevented, vaccine schedule	Name of vaccine, disease it protects against, benefits to the girl, vaccine schedule, side effects,side effects to return for	Disease protected against, benefits to the girl, side effects	Two or more mentioned	Two or more mentioned	Two or more mentioned	Two or more mentioned
13. GENERAL IMPRESSIONS
68. In your opinion, was the introduction of the HPV vaccine a smooth process or problematic? Please explain. Key Finding: Percentage sites reporting a smooth or very smooth introduction	very smooth no problems	generally smooth, resources were liminted for 2nd dose (fuel)	very smooth, no problems	generally smooth, transport, shortage of staff	very smooth, no problems	generally smooth, transport problems	generally smooth, minor problems education to girls and mobilizing girls	somewhat smooth, some major problems different perceptions on leading causes of death in the country some perceive the vaccine to cause more problems	very smooth, no problems	Very smooth no problems	Generally smooth minor problems	Generally smooth minor problems	Very smooth, no problems	Very smooth, no problems	Generally smooth, with minor challenges (too many people want vaccine; resistance/refusal from part of the community)	very smooth, well accepted by the community
69. Many other countries will be introducing the HPV vaccine and other new vaccines soon. What have you learned from this experience and what advice do you have for other health facilities to ensure a smooth introduction?	provide transport and fuel, allowance for lunches , dose 2 was not well funded.	prevention is better than cure, it is important that girls prevent cancer	encourage the to take up program, good to prevent cervical cancer which is high	better to increase the target group if resources permit	transport/funding is biggest challenge, last year school provided transport	encourage them to give to the girls because it is a friendly injection with little or no AEFI	should be given to everyone, extend target group	clear misconceptions, focus on information giving assess community acceptance apply lessons learned from demo districts everyone province has different cultures, it's not a one size fits all approach need more resources than had been planned HWs need to have knowledge need more resources to monitor cold chain planning with other stakeholders (MOE), they need to recognize the importance of the pro…	demand creation before introduction sentization with the community at large adequate equipment some schools won't receive due to shortage provide more information to HWs, VHWs, school masters	Health workers should be well informed on the vaccine and how it is administered	Adequate planning and sticking to the plan is important, resources to be made available before the campaign starts	Need to adequately train vaccination teams on use of AD syringes and cold chain maintenance	Information to the community leaders and then strong mobilization efforts	1. Social mobilization starting at highest level and ending in communities; 2. Avoid misconceptions; 3. Adecuate funding; 4. AEC materials in adequate number;	1. To provide more information and training on the corect targets amnd how to proceed in any circumstance; also on how to properly record the HPV vaccinations	advocacy and communicaiton, social mobiliation, information dissemination to girls and importance of course completion, design posters for mobilization, conduct outreach programs for out of school girls
NOTES AND COMMENTS
					MoH and MoE working well together	problems with specific syringe provided (defects, breaks)								She mentioned that for the 2nd dose this year there are less resources than previous year and less collaboration with partners and stakeholders. Less funding available that results in smaller number of teams and more schools per day (today the team had 6 schools!)	The team was struggling with the refusals and then lack of clarity on the targets: this particualr school did not provide the targets in advance and did not keep the vaccine registry from last year. That added to the high percentage of refusals created a difficult situation. We followed up with them the next day and appeared that they were recording more correctly in other schools	The team was struggling with the refusals and then lack of clarity on the targets: this particualr school did not provide the targets in advance and did not keep the vaccine registry from last year. That added to the high percentage of refusals created a difficult situation. We followed up with them the next day and appeared that they were recording more correctly in other schools

## Sheet: App 2.6 Session Obs
HPV POST INTRODUCTION EVALUATION
COUNTRY	ZIMBABWE
DATE:
HPV PIE: Summary of health facility level questionnaire
Instructions: Enter data from health facility level questionnaires collected by your team. Focus on essentials only - the shorter the better. Each column represents a different health facility.
	Harare Province, Northern District	Harare Province, Northern District	Harare Province, Northern District	Harare Province, SouthWest Province	Harare Province, SouthWest Province	Harare Province, SouthWest Province	Province and District - Masvingo; Masvingo	Province and District - Masvingo; Masvingo	Province and District - Masvingo; Masvingo	Masvingo; Chiredzi	Masvingo; Chiredzi	Masvingo; Chiredzi	Midlands, Shurugwi	Midlands, Shurugwi	Midlands, Shurugwi	Midlands, Gokwe South	Midlands, Gokwe South	Midlands, Gokwe South	Midlands, Gokwe South
Question	School 1	School 2	School 3	School 4	School 5	School 6	School 7	School 8	School 9	School 10	School 11	School 12	School 13	School 14	School 15	School 16	School 17	School 18	School 19
1. OBSERVATIONS AT VACCINATION SESSION
8. Were there any unsafe practices or problems with vaccine delivery observed? Key Finding: Problems or unsafe practices observed	no	no	no,	no	no	no	No foam pad in one of the carriers A few girls left the observation area under 15 minutes	No unsafe practices observed	No foam pad in one of the carriers A few girls left the observation area under 15 minutes	No	No	No	No	Yes (1)	Yes (1)	Yes	no	no	no
NOTES AND COMMENTS
	hydrocortisone out of stock in emergency box, ran out of registers (improvised) , lines were merging, registering girls and writing cards in batches (data quality), most girls did not have cards, were giving a new card, recording on new register, not those matching to those who received first dose		no literature, problems with flow and record keeping. Girls walked over from school without cards or register. Nurses vaccinated and asked for age at end to include on tally sheet (assuming all dose 2). Some girls walked away without being tallied. Relying on girl's memory of vaccine (could be confused with recent TCV). Tried to correct and validate after correction.	Hand made poster on clinic door with this years dates of vaccination	Did not observe directly (between sessions) but all looked ok, teacher helps observe in classroom, vaccination takes place outside	did not observe emergency box , well organized vaccination session,	Very limited health messages were delivered relating to the benefits of the vaccine or other health messages Not all girls returned with their vaccination cards and had to be issued new cards Technique on injection administration could be improved; observed high wastage of syringes	Extensive confusion with the switch from age-based to grade-based cohorts and whether to vaccinate girls who didn't fall with the 10-14 target group last year but are now in grade 6 (e.g. were 9 years old in Grade 5 last year) Confusion on filling out the tally sheets No registers existed from dose 1; HWs were creating new registers since they school didn't have them Not all girls returned with t…	Limited health education provided to girls Technique on injection administration could be improved; observed high wastage of syringes				1. Very well organized (girls were called into a big classroom, health information was given to them, very interactive information, master teacher and other teachers were present; 2. flow of was very well organized, including the registration and screening; 3. Emergency kit was present but atropine was expired	The girls left the class room after bein vaccinated. They remained at school but they were not really observed. Other than that it was very nicely organised, including a very nice health education messaging passed at the beginning of session. One girl from other school who missed the team the day before came to this school to receive the dose as she heard that the team was here today (she came by…	The girls left the class room after bein vaccinated. Very poor school, vacciantion area was not the best (small, dusty, precarious)	No medicines available in safety box	No medicines available in safety box
